# Supplementary material for: Iridium-Catalyzed Hydrocarboxylation of Olefins with CO2 and H2
Source: Molecules. 2025 Apr 3;30(7):1599. doi: 10.3390/molecules30071599 (PMC11990289; doi:10.3390/molecules30071599)
Supplement: Supplementary file 1 [file molecules-30-01599-s001.zip]

Archive with 1 entries (1 files):
- molecules-3508288-supplementary.pdf
